# Supplementary material for: Multiple Survival Outcome Prediction of Glioblastoma Patients Based on Multiparametric MRI
Source: Front Oncol. 2021 Nov 25;11:778627. doi: 10.3389/fonc.2021.778627 (PMC8655336; doi:10.3389/fonc.2021.778627)
Supplement: Supplementary file 1 [file Table_1.xlsx]

## Sheet: Sheet1
patient_ID	last_contact_days_to	death_days_to	OS.time	PFS.time	DSS.time	gender	race	karnofsky_score	age
TCGA-02-0006	558	558	558	302	558	FEMALE	WHITE	80	56
TCGA-02-0009	322	322	322	264	322	FEMALE	WHITE	80	61
TCGA-02-0011	630	630	630	145	630	FEMALE	WHITE	80	18
TCGA-02-0027	315	370	370	257	370	FEMALE	WHITE	100	33
TCGA-02-0033	86	86	86	32	86	MALE	WHITE	100	54
TCGA-02-0034	430	430	430	386	430	MALE	WHITE	80	60
TCGA-02-0037	110	110	110	37	110	FEMALE	WHITE	80	74
TCGA-02-0046	209	209	209	195	209	MALE	BLACK OR AFRICAN AMERICAN	60	61
TCGA-02-0047	448	448	448	57	448	MALE	WHITE	80	78
TCGA-02-0054	199	199	199	72	199	FEMALE	WHITE	80	44
TCGA-02-0059	291	291	291	21	291	FEMALE	WHITE	80	68
TCGA-02-0064	600	600	600	496	600	MALE	WHITE	100	50
TCGA-02-0068	804	804	804	175	804	MALE	WHITE	80	57
TCGA-02-0069	873	[Not Applicable]	873	873	873	FEMALE	ASIAN	80	31
TCGA-02-0070	762	[Not Applicable]	762	762	762	MALE	WHITE	80	70
TCGA-02-0075	634	634	634	336	634	MALE	WHITE	80	63
TCGA-02-0085	1561	1561	1561	976	1561	FEMALE	WHITE	80	63
TCGA-02-0086	268	268	268	97	268	FEMALE	WHITE	100	45
TCGA-02-0087	1757	[Not Applicable]	1757	1757	1757	FEMALE	WHITE	80	27
TCGA-02-0102	822	822	822	450	822	MALE	WHITE	100	42
TCGA-02-0106	355	355	355	196	355	MALE	WHITE	80	54
TCGA-02-0116	1489	1489	1489	1231	1489	MALE	WHITE	80	51
TCGA-06-0119	[Not Available]	82	82	82	82	FEMALE	WHITE	80	81
TCGA-06-0122	8	187	187	187	N/A	FEMALE	WHITE	80	84
TCGA-06-0130	320	394	394	244	394	MALE	WHITE	80	54
TCGA-06-0137	702	812	812	487	812	FEMALE	WHITE	80	63
TCGA-06-0138	674	737	737	394	737	MALE	WHITE	80	43
TCGA-06-0139	327	362	362	152	362	MALE	WHITE	60	40
TCGA-06-0142	[Not Available]	67	67	67	67	MALE	WHITE	60	81
TCGA-06-0145	71	71	71	71	71	FEMALE	WHITE	80	53
TCGA-06-0149	239	262	262	204	262	FEMALE	WHITE	80	74
TCGA-06-0154	389	424	424	208	424	MALE	WHITE	100	54
TCGA-06-0158	166	329	329	90	329	MALE	WHITE	80	73
TCGA-06-0162	78	104	104	104	104	FEMALE	WHITE	60	47
TCGA-06-0164	1730	1731	1731	1428	1731	MALE	ASIAN	100	47
TCGA-06-0176	1562	[Not Applicable]	2768	41	2768	MALE	ASIAN	80	34
TCGA-06-0177	61	127	127	127	127	MALE	WHITE	60	64
TCGA-06-0179	578	616	616	250	616	MALE	WHITE	60	64
TCGA-06-0182	77	111	111	111	111	MALE	WHITE	60	76
TCGA-06-0184	1228	[Not Applicable]	2126	1276	2126	MALE	WHITE	80	63
TCGA-06-0185	1126	[Not Applicable]	2246	711	2246	MALE	WHITE	100	54
TCGA-06-0187	801	828	828	531	828	MALE	WHITE	60	69
TCGA-06-0188	866	[Not Applicable]	1356	310	1356	MALE	WHITE	100	71
TCGA-06-0190	313	317	317	88	317	MALE	WHITE	80	62
TCGA-06-0192	557	[Not Applicable]	1185	648	1185	MALE	WHITE	100	58
TCGA-06-0238	359	405	405	311	405	MALE	WHITE	80	46
TCGA-06-0240	[Not Available]	621	621	621	621	MALE	WHITE	90	57
TCGA-06-0644	375	[Not Applicable]	384	85	384	MALE	BLACK OR AFRICAN AMERICAN	80	71
TCGA-06-0646	136	175	175	90	175	MALE	WHITE	80	60
TCGA-06-1084	226	[Not Applicable]	728	208	728	MALE	BLACK OR AFRICAN AMERICAN	80	54
TCGA-06-1802	240	[Not Applicable]	466	81	466	MALE	WHITE	80	61
TCGA-06-2570	285	[Not Applicable]	958	958	958	FEMALE	WHITE	100	21
TCGA-06-5408	342	357	357	158	357	FEMALE	WHITE	80	54
TCGA-06-5413	268	[Not Applicable]	268	195	268	MALE	WHITE	60	67
TCGA-06-5417	155	[Not Applicable]	155	155	155	FEMALE	WHITE	80	45
TCGA-06-6389	237	[Not Applicable]	237	237	237	FEMALE	WHITE	100	49
TCGA-08-0355	685	747	747	519	747	FEMALE	WHITE	100	30
TCGA-08-0356	447	946	946	447	946	FEMALE	WHITE	80	59
TCGA-08-0359	29	103	103	103	103	FEMALE	WHITE	60	59
TCGA-08-0360	352	468	468	112	468	MALE	WHITE	80	76
TCGA-08-0385	31	82	82	82	82	MALE	[Not Available]	60	71
TCGA-08-0389	97	467	467	467	467	MALE	[Not Available]	80	59
TCGA-08-0390	322	425	425	425	425	MALE	WHITE	60	69
TCGA-08-0392	9	22	22	22	22	MALE	WHITE	80	60
TCGA-08-0509	17	382	382	382	382	MALE	BLACK OR AFRICAN AMERICAN	60	63
TCGA-08-0512	358	1282	1282	231	1282	MALE	WHITE	100	48
TCGA-08-0520	327	327	327	105	327	MALE	WHITE	80	70
TCGA-08-0522	555	635	635	266	635	MALE	WHITE	80	61
TCGA-12-0616	439	448	448	398	448	FEMALE	WHITE	100	36
TCGA-12-0776	277	296	296	127	296	MALE	WHITE	80	52
TCGA-12-0829	626	626	626	473	626	MALE	BLACK OR AFRICAN AMERICAN	80	75
TCGA-12-1094	346	372	372	186	372	MALE	WHITE	100	56
TCGA-12-1098	121	121	121	93	121	FEMALE	WHITE	60	75
TCGA-12-1598	287	476	476	476	476	FEMALE	WHITE	80	75
TCGA-12-3650	333	333	333	239	333	MALE	WHITE	80	46
TCGA-14-1456	1246	[Not Applicable]	1246	98	1246	MALE	WHITE	80	23
TCGA-14-1794	30	30	30	30	30	MALE	[Not Available]	80	59
TCGA-14-1825	[Not Available]	232	232	82	232	MALE	WHITE	80	70
TCGA-14-3477	115	[Not Applicable]	115	115	115	FEMALE	BLACK OR AFRICAN AMERICAN	80	38
TCGA-19-0963	434	434	434	310	434	MALE	WHITE	100	61
TCGA-19-1789	99	99	99	99	N/A	FEMALE	WHITE	60	69
TCGA-19-2624	5	5	5	5	5	MALE	WHITE	80	51
TCGA-19-2631	213	213	213	213	213	FEMALE	WHITE	60	74
TCGA-19-5951	244	244	244	244	244	FEMALE	WHITE	80	76
TCGA-19-5954	242	[Not Applicable]	368	368	368	FEMALE	WHITE	60	72
TCGA-19-5958	164	[Not Applicable]	428	356	428	MALE	WHITE	80	56
TCGA-19-5960	165	[Not Applicable]	455	382	455	MALE	WHITE	80	56
TCGA-76-4932	1458	1458	1458	1458	1458	FEMALE	WHITE	80	50
TCGA-76-4934	77	77	77	77	77	FEMALE	WHITE	80	66
TCGA-76-4935	328	[Not Applicable]	1121	1121	1121	FEMALE	WHITE	80	52
TCGA-76-6191	508	508	508	323	508	MALE	WHITE	80	57
TCGA-76-6193	82	82	82	64	N/A	MALE	[Not Available]	60	78
TCGA-76-6280	346	346	346	108	346	MALE	WHITE	80	57
TCGA-76-6282	519	519	519	458	519	MALE	WHITE	80	63
TCGA-76-6285	254	254	254	254	254	FEMALE	WHITE	80	64
TCGA-76-6656	147	147	147	147	N/A	MALE	BLACK OR AFRICAN AMERICAN	60	66
TCGA-76-6657	153	153	153	135	153	MALE	WHITE	80	74
TCGA-76-6661	7	[Not Applicable]	727	727	727	MALE	WHITE	60	54
TCGA-76-6662	282	[Not Applicable]	1048	205	1048	MALE	WHITE	80	58
TCGA-76-6663	235	[Not Applicable]	567	567	567	FEMALE	WHITE	80	44
TCGA-76-6664	237	[Not Applicable]	1101	1101	1101	FEMALE	WHITE	80	49
TCGA-02-0060	183	183	183	183	183	FEMALE	ASIAN	80	66
TCGA-02-0048	98	98	98	23	N/A	MALE	[Not Available]	100	80
TCGA-02-0003	144	144	144	40	144	MALE	WHITE	100	50
TCGA-06-0166	161	178	178	66	178	MALE	WHITE	80	51
TCGA-06-0241	455	[Not Applicable]	455	196	1481	FEMALE	WHITE	100	65
TCGA-06-0168	579	598	598	461	598	FEMALE	WHITE	100	59
TCGA-06-0132	570	771	771	482	771	MALE	WHITE	60	49
TCGA-06-0213	6	16	16	16	16	FEMALE	WHITE	80	55
TCGA-06-5412	138	138	138	88	138	FEMALE	WHITE	80	78
TCGA-06-0189	454	469	469	469	469	MALE	WHITE	80	55
TCGA-06-0128	691	691	691	190	691	MALE	WHITE	80	66
TCGA-06-0648	294	298	298	202	298	MALE	WHITE	80	77
TCGA-06-0175	83	123	123	39	123	MALE	WHITE	100	69
TCGA-06-0133	428	435	435	78	435	MALE	WHITE	80	64
TCGA-06-0649	62	64	64	64	64	FEMALE	BLACK OR AFRICAN AMERICAN	80	73
TCGA-08-0350	104	889	889	439	889	MALE	WHITE	80	32
TCGA-08-0354	458	546	546	253	546	FEMALE	WHITE	60	52
TCGA-08-0353	195	256	256	164	256	MALE	WHITE	80	58
TCGA-08-0510	107	130	130	90	130	MALE	WHITE	80	75
TCGA-08-0357	1084	1143	1143	155	1143	MALE	WHITE	80	49
TCGA-08-0352	39	39	39	39	39	MALE	WHITE	80	79
TCGA-08-0521	146	146	146	125	146	MALE	BLACK OR AFRICAN AMERICAN	60	17
TCGA-08-0524	199	221	221	61	221	FEMALE	WHITE	80	17
TCGA-08-0529	527	560	560	328	560	FEMALE	[Not Available]	80	56
TCGA-08-0358	594	678	678	264	678	MALE	WHITE	80	50
TCGA-12-1093	364	486	486	322	486	FEMALE	WHITE	80	66
TCGA-12-1602	195	206	206	140	206	MALE	WHITE	60	58
TCGA-14-0789	342	342	342	105	N/A	MALE	WHITE	40	54
TCGA-14-1829	218	[Not Applicable]	218	218	218	MALE	BLACK OR AFRICAN AMERICAN	60	57
TCGA-19-1390	772	772	772	772	N/A	FEMALE	WHITE	60	63
TCGA-27-2526	87	87	87	87	87	FEMALE	WHITE	40	79
TCGA-27-1838	350	350	350	119	350	FEMALE	WHITE	80	59
TCGA-27-1834	1008	1233	1233	335	1233	MALE	WHITE	80	56
Note: Those whose ptient_ ID is marked yellow are patients who lacked DSS data.
